# Supplementary material for: Mosaic chromosomal alterations in blood are associated with an increased risk of Alzheimer’s disease
Source: medRxiv. 2025 Jun 4:2025.05.29.25328544. Preprint. [Version 1] doi: 10.1101/2025.05.29.25328544 (PMC12155033; doi:10.1101/2025.05.29.25328544)
Supplement: Supplement 2 [file media-2.xlsx]

## Sheet: List
List of Supplementary Tables
Supplementary Table 1	Demographics of individuals used in this study
Supplementary Table 2	Results of association tests of CH with AD in each ancestry group
Supplementary Table 3	Results of association tests of autosomal mCAs with AD stratified by APOE ε4 status in each ancestry group
Supplementary Table 4	Results of association tests of autosomal mCAs with AD stratified by the minimum count of mCAs
Supplementary Table 5	Results of association tests of autosomal mCAs with AD stratified by chromosome
Supplementary Table 6	Results of association tests of autosomal mCA with AD conditioned on CHIP
Supplementary Table 7	Enrichment of cells harboring mCA in microglia-annotated cells

## Sheet: S. Table 1
	Supplementary Table 1 Demographics of individuals used in this study
		AD	Control	Total
	Sample size	8288	15761	24049
	Age (mean±SD, yr)	72.0±10.3	73.0±9.1	72.7±9.5
	Female (%)	39.8	36.9	62.1
	AFR (%)	24.0	23.3	23.6
	AMR (%)	20.9	31.7	28.0
	EUR (%)	52.6	29.1	37.2
	SAS (%)	2.4	15.8	11.2
	APOE ε2/ε2	0.2	0.4	0.4
	APOE ε2/ε3	4.7	9.1	7.6
	APOE ε2/ε4	2.3	1.8	2.0
	APOE ε3/ε3	42.4	63.0	55.9
	APOE ε3/ε4	39.0	23.4	28.8
	APOE ε4/ε4	11.3	2.1	5.3
	All mCAs (%)	9.2	7.5	8.1
	Gain (%)	2.3	1.8	2.0
	Loss (%)	2.2	2.0	2.1
	CN-LOH (%)	4.6	3.3	3.7
	Undetermined (%)	1.5	1.2	1.3
	CHIP (%)	8.1	6.3	6.9

## Sheet: S. Table 2
	Supplementary Table 2 Results of association tests of CH with AD in each ancestry group
	mCA type	Ancestry	OR (95% CI)	P-value
	All	ALL	1.26 (1.13−1.40)	2.0 × 10-5
	All	AFR	1.45 (1.18−1.78)	4.0 × 10-4
	All	AMR	1.30 (1.05−1.60)	0.016
	All	EUR	1.18 (1.00−1.40)	0.048
	All	SAS	1.80 (1.00−3.24)	0.051
	Gain	ALL	1.22 (0.99−1.49)	0.059
	Gain	AFR	1.97 (1.35−2.89)	4.9 × 10-4
	Gain	AMR	1.09 (0.72−1.64)	0.70
	Gain	EUR	1.05 (0.76−1.45)	0.76
	Gain	SAS	1.14 (0.26−4.95)	0.86
	Loss	ALL	1.07 (0.87−1.30)	0.54
	Loss	AFR	1.19 (0.80−1.75)	0.39
	Loss	AMR	1.03 (0.65−1.62)	0.91
	Loss	EUR	1.14 (0.84−1.53)	0.40
	Loss	SAS	2.61 (0.83−8.20)	0.100
	CN-LOH	ALL	1.40 (1.21−1.63)	1.1 × 10-5
	CN-LOH	AFR	1.55 (1.15−2.11)	0.0046
	CN-LOH	AMR	1.45 (1.07−1.96)	0.016
	CN-LOH	EUR	1.33 (1.05−1.69)	0.019
	CN-LOH	SAS	2.33 (1.10−4.94)	0.028
	CHIP	ALL	1.33 (1.18−1.49)	1.1 × 10-6
	CHIP	AFR	1.55 (1.25−1.92)	6.1 × 10-5
	CHIP	AMR	1.33 (1.05−1.67)	0.017
	CHIP	EUR	1.30 (1.08−1.55)	0.0049
	CHIP	SAS	1.18 (0.60−2.34)	0.63

## Sheet: S. Table 3
	Supplementary Table 3 Results of association tests of autosomal mCAs with AD stratified by APOE ε4 status in each ancestry group
	mCA type	Ancestry	APOE ε4 status	OR (95% CI)	P-value
	All	ALL	Carrier	1.16 (0.97−1.38)	0.10
	All	ALL	Non-carrier	1.31 (1.15−1.50)	7.6 × 10-5
	All	AFR	Carrier	1.54 (1.12−2.11)	0.0076
	All	AFR	Non-carrier	1.38 (1.05−1.81)	0.020
	All	AMR	Carrier	1.04 (0.68−1.59)	0.87
	All	AMR	Non-carrier	1.41 (1.10−1.79)	0.0062
	All	EUR	Carrier	1.00 (0.77−1.28)	0.97
	All	EUR	Non-carrier	1.32 (1.06−1.65)	0.015
	All	SAS	Carrier	6.73 (2.20−20.59)	8.3 × 10-4
	All	SAS	Non-carrier	1.16 (0.53−2.50)	0.71
	Gain	ALL	Carrier	1.14 (0.82−1.58)	0.43
	Gain	ALL	Non-carrier	1.28 (0.98−1.66)	0.067
	Gain	AFR	Carrier	2.34 (1.29−4.25)	0.0054
	Gain	AFR	Non-carrier	1.75 (1.05−2.90)	0.031
	Gain	AMR	Carrier	0.82 (0.39−1.70)	0.59
	Gain	AMR	Non-carrier	1.23 (0.75−2.02)	0.42
	Gain	EUR	Carrier	0.87 (0.55−1.40)	0.57
	Gain	EUR	Non-carrier	1.24 (0.81−1.89)	0.33
	Gain	SAS	Carrier	3.35 (0.20−56.49)	0.40
	Gain	SAS	Non-carrier	0.68 (0.11−4.31)	0.69
	Loss	ALL	Carrier	0.89 (0.64−1.23)	0.47
	Loss	ALL	Non-carrier	1.21 (0.94−1.56)	0.13
	Loss	AFR	Carrier	0.91 (0.50−1.65)	0.76
	Loss	AFR	Non-carrier	1.45 (0.88−2.40)	0.15
	Loss	AMR	Carrier	1.07 (0.45−2.56)	0.88
	Loss	AMR	Non-carrier	1.03 (0.60−1.76)	0.92
	Loss	EUR	Carrier	0.97 (0.61−1.55)	0.90
	Loss	EUR	Non-carrier	1.25 (0.85−1.83)	0.26
	Loss	SAS	Carrier	1.86 (0.14−25.18)	0.64
	Loss	SAS	Non-carrier	3.18 (0.87−11.67)	0.080
	CN-LOH	ALL	Carrier	1.33 (1.03−1.72)	0.031
	CN-LOH	ALL	Non-carrier	1.40 (1.16−1.69)	4.5 × 10-4
	CN-LOH	AFR	Carrier	1.84 (1.13−2.98)	0.014
	CN-LOH	AFR	Non-carrier	1.35 (0.90−2.02)	0.15
	CN-LOH	AMR	Carrier	0.95 (0.49−1.85)	0.89
	CN-LOH	AMR	Non-carrier	1.63 (1.17−2.29)	0.0043
	CN-LOH	EUR	Carrier	1.14 (0.79−1.63)	0.49
	CN-LOH	EUR	Non-carrier	1.43 (1.04−1.95)	0.027
	CN-LOH	SAS	Carrier	12.86 (3.47−47.70)	1.3 × 10-4
	CN-LOH	SAS	Non-carrier	1.22 (0.42−3.56)	0.72

## Sheet: S. Table 4
	Supplementary Table 4 Results of association tests of autosomal mCAs with AD stratified by the minimum count of mCAs
	mCA type	mCA count	OR (95% CI)	P-value
	All	1 mCA	1.27 (1.10−1.47)	0.0014
	All	≥2 mCAs	1.48 (1.10−2.00)	0.0089
	All	≥3 mCAs	2.32 (1.44−3.74)	5.3 × 10-4
	Gain	1 mCA	1.20 (0.90−1.60)	0.22
	Gain	≥2 mCAs	1.76 (0.95−3.27)	0.073
	Gain	≥3 mCAs	4.39 (1.48−13.01)	0.0076
	Loss	1 mCA	1.19 (0.91−1.55)	0.21
	Loss	≥2 mCAs	1.43 (0.71−2.91)	0.32
	Loss	≥3 mCAs	1.41 (0.49−4.02)	0.52
	CN-LOH	1 mCA	1.34 (1.09−1.64)	0.0046
	CN-LOH	≥2 mCAs	1.89 (1.14−3.14)	0.013
	CN-LOH	≥3 mCAs	3.71 (1.32−10.40)	0.013

## Sheet: S. Table 5
	Supplementary Table 5 Results of association tests of autosomal mCAs with AD stratified by chromosome
	mCA type	Chromosome	OR (95% CI)	P-value
	All	1	1.37 (0.99−1.88)	0.056
	All	2	1.42 (0.84−2.40)	0.20
	All	3	1.40 (0.90−2.18)	0.14
	All	4	1.26 (0.78−2.04)	0.34
	All	5	1.24 (0.80−1.92)	0.34
	All	6	0.86 (0.49−1.49)	0.58
	All	7	0.73 (0.42−1.27)	0.27
	All	8	1.75 (1.12−2.72)	0.014
	All	9	1.52 (1.04−2.22)	0.029
	All	10	1.36 (0.69−2.66)	0.37
	All	11	1.10 (0.81−1.50)	0.52
	All	12	1.23 (0.88−1.73)	0.23
	All	13	1.27 (0.86−1.88)	0.22
	All	14	1.56 (1.13−2.16)	0.0076
	All	15	1.31 (0.91−1.89)	0.15
	All	16	1.53 (0.84−2.80)	0.16
	All	17	1.26 (0.80−1.98)	0.31
	All	18	1.49 (0.86−2.59)	0.16
	All	19	0.58 (0.25−1.32)	0.19
	All	20	1.45 (0.99−2.11)	0.056
	All	21	0.78 (0.49−1.25)	0.31
	All	22	1.39 (0.90−2.14)	0.14
	Gain	1	5.88 (1.68−20.53)	0.0055
	Gain	2	1.28 (0.37−4.42)	0.70
	Gain	3	1.58 (0.78−3.24)	0.21
	Gain	4	0.42 (0.04−4.12)	0.46
	Gain	5	0.44 (0.09−2.21)	0.32
	Gain	6	0.48 (0.07−3.21)	0.45
	Gain	7	2.15 (0.41−11.22)	0.36
	Gain	8	2.28 (1.28−4.08)	0.0052
	Gain	9	0.74 (0.26−2.08)	0.57
	Gain	10	1.01 (0.18−5.74)	0.99
	Gain	11	2.12 (0.61−7.43)	0.24
	Gain	12	1.20 (0.75−1.92)	0.44
	Gain	13	0.73 (0.17−3.03)	0.66
	Gain	14	0.95 (0.38−2.38)	0.91
	Gain	15	1.36 (0.86−2.13)	0.19
	Gain	16	2.19 (0.50−9.70)	0.30
	Gain	17	0.18 (0.04−0.86)	0.031
	Gain	18	1.45 (0.67−3.14)	0.35
	Gain	19	0.65 (0.03−16.36)	0.79
	Gain	20	0.00 (0.00−NA)	1.00
	Gain	21	0.91 (0.45−1.81)	0.78
	Gain	22	1.12 (0.56−2.25)	0.75
	Loss	1	0.52 (0.25−1.08)	0.080
	Loss	2	0.84 (0.23−3.05)	0.79
	Loss	3	0.90 (0.30−2.70)	0.85
	Loss	4	1.23 (0.44−3.46)	0.69
	Loss	5	1.26 (0.71−2.24)	0.43
	Loss	6	0.80 (0.27−2.32)	0.67
	Loss	7	0.63 (0.27−1.45)	0.27
	Loss	8	0.61 (0.21−1.73)	0.35
	Loss	9	1.03 (0.36−2.95)	0.95
	Loss	10	2.13 (0.59−7.71)	0.25
	Loss	11	1.51 (0.88−2.61)	0.14
	Loss	12	1.14 (0.44−2.95)	0.79
	Loss	13	1.49 (0.83−2.67)	0.19
	Loss	14	1.59 (0.67−3.77)	0.29
	Loss	15	1.02 (0.22−4.72)	0.98
	Loss	16	1.95 (0.12−31.25)	0.64
	Loss	17	1.24 (0.59−2.60)	0.56
	Loss	18	1.64 (0.21−12.92)	0.64
	Loss	19	0.26 (0.05−1.22)	0.087
	Loss	20	1.46 (0.94−2.27)	0.095
	Loss	21	0.00 (0.00−NA)	1.00
	Loss	22	1.46 (0.25−8.46)	0.67
	CN-LOH	1	1.55 (1.02−2.36)	0.041
	CN-LOH	2	1.78 (0.85−3.72)	0.12
	CN-LOH	3	1.60 (0.75−3.40)	0.22
	CN-LOH	4	1.23 (0.65−2.31)	0.53
	CN-LOH	5	1.27 (0.50−3.25)	0.62
	CN-LOH	6	1.11 (0.55−2.27)	0.77
	CN-LOH	7	1.26 (0.47−3.37)	0.65
	CN-LOH	8	2.38 (0.91−6.23)	0.076
	CN-LOH	9	1.62 (0.99−2.64)	0.055
	CN-LOH	10	1.35 (0.50−3.68)	0.55
	CN-LOH	11	1.00 (0.66−1.49)	0.98
	CN-LOH	12	1.36 (0.73−2.54)	0.34
	CN-LOH	13	1.32 (0.73−2.39)	0.36
	CN-LOH	14	1.67 (1.11−2.51)	0.014
	CN-LOH	15	1.24 (0.50−3.10)	0.64
	CN-LOH	16	1.54 (0.67−3.53)	0.31
	CN-LOH	17	1.34 (0.70−2.57)	0.37
	CN-LOH	18	1.86 (0.79−4.37)	0.16
	CN-LOH	19	0.40 (0.08−2.02)	0.27
	CN-LOH	20	1.05 (0.45−2.45)	0.90
	CN-LOH	21	0.37 (0.12−1.18)	0.094
	CN-LOH	22	1.21 (0.59−2.48)	0.60

## Sheet: S. Table 6
	Supplementary Table 6 Results of association tests of autosomal mCA with AD conditioned on CHIP
	mCA type	Ancestry	OR (95% CI)	P-value
	All	ALL	1.25 (1.12−1.39)	5.1 × 10-5
	All	AFR	1.42 (1.16−1.75)	7.5 × 10-4
	All	AMR	1.29 (1.04−1.59)	0.018
	All	EUR	1.17 (0.99−1.38)	0.071
	All	SAS	1.80 (1.00−3.24)	0.052
	Gain	ALL	1.21 (0.99−1.49)	0.066
	Gain	AFR	1.96 (1.34−2.87)	5.5 × 10-4
	Gain	AMR	1.07 (0.71−1.61)	0.76
	Gain	EUR	1.05 (0.76−1.45)	0.76
	Gain	SAS	1.17 (0.27−5.05)	0.84
	Loss	ALL	1.05 (0.86−1.28)	0.65
	Loss	AFR	1.17 (0.79−1.72)	0.43
	Loss	AMR	1.01 (0.64−1.60)	0.96
	Loss	EUR	1.11 (0.82−1.50)	0.49
	Loss	SAS	2.66 (0.85−8.35)	0.094
	CN-LOH	ALL	1.38 (1.18−1.60)	3.7 × 10-5
	CN-LOH	AFR	1.49 (1.10−2.03)	0.010
	CN-LOH	AMR	1.44 (1.06−1.94)	0.019
	CN-LOH	EUR	1.30 (1.03−1.65)	0.030
	CN-LOH	SAS	2.31 (1.09−4.91)	0.030

## Sheet: S. Table 7
	Supplementary Table 7 Enrichment of cells harboring mCA in microglia-annotated cells
	Dataset	Sample	Chromosome	mCA type	Odds	Adj. P-value	Significance	Shared individual
	Fujita et al.	Sample A	2	Loss	5.09	0.0024	Y	†
	Fujita et al.	Sample A	5	CN-LOH	2.94	2.4 × 10-4	N	†
	Fujita et al.	Sample A	5	Gain	7.99	0.23	N	†
	Fujita et al.	Sample A	11	Gain	4.31	1.00	N	†
	Fujita et al.	Sample A	12	Gain	0.00	NA	N	†
	Fujita et al.	Sample A	14	Gain	10.29	0.13	N	†
	Fujita et al.	Sample A	15	Gain	0.00	NA	N	†
	Fujita et al.	Sample B	4	CN-LOH	13.52	4.0 × 10-33	Y
	Fujita et al.	Sample B	8	Gain	413.77	2.6 × 10-119	Y
	Fujita et al.	Sample C	4	Loss	0.93	1.00	N	††
	Fujita et al.	Sample D	5	Loss	1.04	1.00	N
	Fujita et al.	Sample E	6	CN-LOH	2.20	0.0039	N	†††
	Fujita et al.	Sample E	13	Loss	3.80	4.2 × 10-4	Y	†††
	Fujita et al.	Sample F	11	Loss	0.00	1.00	N
	Fujita et al.	Sample G	11	Loss	8.08	0.0064	Y	††††
	Fujita et al.	Sample H	12	Gain	1.55	1.00	N
	Fujita et al.	Sample I	20	Gain	2.12	0.23	N	†††††
	Fujita et al.	Sample I	20	Gain	2.53	0.067	N	†††††
	Fujita et al.	Sample J	22	Gain	1.70	0.97	N	††††††
	Fujita et al.	Sample K	22	CN-LOH	nan	NA	N	†††††††
	Mathys et al.	Sample 1	2	Loss	2.57	6.7 × 10-4	N	†
	Mathys et al.	Sample 1	5	CN-LOH	1.40	0.93	N	†
	Mathys et al.	Sample 1	5	Gain	3.97	0.0058	Y	†
	Mathys et al.	Sample 1	11	Gain	1.26	1.00	N	†
	Mathys et al.	Sample 1	12	Gain	1.87	1.00	N	†
	Mathys et al.	Sample 1	14	Gain	1.54	1.00	N	†
	Mathys et al.	Sample 1	15	Gain	0.89	1.00	N	†
	Mathys et al.	Sample 2	4	Loss	1.99	0.98	N	††
	Mathys et al.	Sample 3	5	Loss	5.18	2.3 × 10-4	Y
	Mathys et al.	Sample 4	6	CN-LOH	1.24	1.00	N	†††
	Mathys et al.	Sample 4	13	Loss	3.38	1.8 × 10-6	Y	†††
	Mathys et al.	Sample 5	11	Loss	2.69	0.050	N	††††
	Mathys et al.	Sample 6	12	Gain	0.58	1.00	N
	Mathys et al.	Sample 7	13	Loss	nan	NA	N
	Mathys et al.	Sample 8	18	Loss	5.32	2.2 × 10-11	Y
	Mathys et al.	Sample 8	18	Loss	1.78	0.26	N
	Mathys et al.	Sample 9	20	Gain	0.55	1.00	N	†††††
	Mathys et al.	Sample 9	20	Gain	1.30	1.00	N	†††††
	Mathys et al.	Sample 10	22	Gain	0.59	1.00	N	††††††
	Mathys et al.	Sample 11	22	CN-LOH	1.80	0.32	N	†††††††
	The same individuals across datasets are indicated by the number of dagers (†).
